# Supplementary material for: High-fat and high-carbohydrate diets increase bone fragility through TGF-β–dependent control of osteocyte function
Source: JCI Insight. 2024 Jul 9;9(16):e175103. doi: 10.1172/jci.insight.175103 (PMC11343608; doi:10.1172/jci.insight.175103)
Supplement: Supporting data values [file jciinsight-9-175103-s205.xlsx]

## Sheet: Figure 1-A,B,C
	Fig 1 A, B, C
	Trabecular bone
	SampName	S-Remark	Diet	VOX-TV	VOX-BV	VOX-BV/TV	Conn-Dens.	TRI-SMI	DT-Tb.N	DT-Tb.Th	DT-Tb.Sp	DT-Tb.(1/N).SD	DT-Tb.Th.SD	DT-Tb.Sp.SD	Mean1	Mean2	Mean-Units	TRI-TV	TRI-BV	TRI-BV/TV	Tri-BV/TV %	TRI-BS	TRI-BS/BV	TRI-Tb.N	TRI-Tb.Th	TRI-Tb.Sp	TRI-DA	TRI-|H1|	TRI-|H2|	TRI-|H3|	TRI-H1x	TRI-H1y	TRI-H1z	TRI-H2x	TRI-H2y	TRI-H2z	TRI-H3x	TRI-H3y	TRI-H3z	El-Siz-X	El-Siz-Y	El-Siz-Z	Dim-X	Dim-Y	Dim-Z	Pos-X	Pos-Y	Pos-Z	MeasNumSlices
	ND_TA_ND108 V. TbR2KO 3803F(1)	WT	RD	2.3878	0.301	0.126	98.4149	1.9659	3.8334	0.0516	0.2551	0.0922	0.0174	0.0895	185.246	1084.38	[mg HA/ccm]	2.3566	0.2916	0.1237	12.37	14.6552	50.266	3.1094	0.0398	0.2818	1.3955	0.2895	0.4039	0.2996	0.1819	-0.2248	0.0139	-0.07	-0.0321	0.3965	-0.2272	-0.1872	-0.0552	0.01	0.01	0.01	228	208	96	905	672	48	200
	ND_TA_ND108 V. TbR2KO 3805F(2)	WT	RD	2.4491	0.299	0.1221	78.395	2.0337	3.5611	0.054	0.2724	0.0882	0.0169	0.0842	182.715	1093.8	[mg HA/ccm]	2.4212	0.2913	0.1203	12.03	13.7711	47.2798	2.8438	0.0423	0.3093	1.3535	0.3199	0.4329	0.328	0.1296	-0.2924	-0.0041	0.0351	0.0095	0.4314	-0.2987	-0.1327	0.0272	0.01	0.01	0.01	236	208	96	602	162	68	200
	ND_TA_ND108 V. TbR2KO 3813F(3)	WT	RD	2.4515	0.2778	0.1133	47.1144	2.3237	3.5037	0.0621	0.2828	0.0875	0.0242	0.0883	170.554	1115.24	[mg HA/ccm]	2.4215	0.2704	0.1117	11.17	11.7103	43.3074	2.4179	0.0462	0.3674	1.4622	0.3489	0.5102	0.4214	0.3275	-0.0993	0.0681	-0.0981	0.0195	0.5003	0.1207	0.4037	0.0079	0.01	0.01	0.01	256	188	96	360	785	82	200
	ND_TA_ND108 V. TbR2KO 3815F(3)	WT	RD	2.1745	0.2924	0.1345	61.6226	2.1505	3.6655	0.0653	0.2689	0.0783	0.0221	0.0755	198.603	1112.43	[mg HA/ccm]	2.1461	0.2855	0.133	13.3	11.5124	40.3229	2.6821	0.0496	0.3232	1.3267	0.339	0.4498	0.3529	0.2904	0.1748	0.0059	-0.0395	0.0505	0.4452	-0.1794	0.2998	-0.0499	0.01	0.01	0.01	236	184	96	277	752	71	200
	ND_TA_ND108 V. TbR2KO 3968F(1)	WT	RD	2.3923	0.3116	0.1302	103.875	1.8582	4.1576	0.049	0.2335	0.0677	0.0161	0.067	193.471	1077	[mg HA/ccm]	2.3617	0.303	0.1283	12.83	15.8314	52.2534	3.3517	0.0383	0.2601	1.4248	0.2577	0.3671	0.2956	0.2286	0.1155	-0.028	0.03	0.0291	0.3647	-0.1342	0.2632	-0.01	0.01	0.01	0.01	264	180	96	948	867	57	200
	ND_TA_ND108 V. TbR2KO 3969F(1)	WT	RD	2.464	0.2335	0.0947	48.295	2.4438	3.5235	0.0513	0.2791	0.0808	0.0182	0.0776	153.33	1086.84	[mg HA/ccm]	2.4332	0.2248	0.0924	9.24	11.794	52.4545	2.4236	0.0381	0.3745	1.2726	0.3767	0.4794	0.3992	0.3423	0.1563	0.0169	-0.0225	-0.0025	0.4788	-0.1656	0.3632	-0.0059	0.01	0.01	0.01	260	192	96	917	840	69	200
	ND_TA_ND108 V. TbR2KO 3970F(2)	WT	RD	2.3054	0.1869	0.0811	36.4365	2.6671	3.2415	0.0529	0.301	0.0898	0.0165	0.091	133.787	1107.58	[mg HA/ccm]	2.275	0.1792	0.0788	7.88	9.2039	51.3582	2.0228	0.0389	0.4554	1.3545	0.4355	0.5898	0.488	-0.0518	-0.4312	0.0316	0.0449	0.0377	0.5869	-0.4831	0.0605	0.0331	0.01	0.01	0.01	204	232	96	609	268	58	200
	ND_TA_ND108 V. TbR2KO 3992F(2)	WT	RD	2.2371	0.2596	0.1161	48.7238	2.2872	3.193	0.0635	0.3	0.1014	0.0218	0.0958	174.631	1104.69	[mg HA/ccm]	2.2079	0.252	0.1141	11.41	10.6468	42.253	2.411	0.0473	0.3674	1.4173	0.3578	0.5071	0.4126	0.281	-0.2188	-0.0338	0.0878	0.0357	0.4981	0.2452	0.3251	-0.0665	0.01	0.01	0.01	216	216	96	629	235	73	200
	AVERAGE					0.11475	65.3597	2.21626	3.58491	0.0562125	0.2741	0.0857375	0.01915	0.0836125	174.042	1097.74	#DIV/0!	2.3279	0.262225	0.112787	11.2788	12.3906	47.4369	2.65779	0.0425625	0.342387
	STDEV					0.0183131	25.3472	0.2673	0.311373	0.00636563	0.0224703	0.0101263	0.00308406	0.00954709	21.5256	14.1941		0.107418	0.0420505	0.0185103	1.85103	2.19282	4.87434	0.430475	0.00454185	0.0620591	0.0609312	0.0542331
																					0
	ND_TA_TbR2KO_1409F(1)	WT	HCD	1.8756	0.1529	0.0815	39.988	3.0303	3.3008	0.0547	0.2913	0.0799	0.019	0.0778	121.414	1049.86	[mg HA/ccm]	1.8462	0.1444	0.0782	7.82	7.5953	52.6173	2.057	0.038	0.4481	1.2478	0.4343	0.5418	0.4986	-0.2501	-0.355	-0.0012	0.0947	-0.0686	0.5291	-0.3982	0.2801	0.1076	0.01	0.01	0.01	232	176	96	988	828	34	200
	ND_TA_TbR2KO_1402F(1)	WT	HCD	1.8754	0.1217	0.0649	39.9911	2.9581	3.5036	0.0463	0.2831	0.0684	0.0174	0.0654	104.613	1062.3	[mg HA/ccm]	1.8477	0.113	0.0612	6.12	6.7807	60.0061	1.8349	0.0333	0.5117	1.1925	0.5043	0.6014	0.5407	-0.4984	0.0503	0.0583	0.0436	-0.2168	0.5592	0.0726	0.5015	0.1887	0.01	0.01	0.01	228	180	96	1039	831	32	200
	ND_TA_TbR2KO_1404F(1)	WT	HCD	2.1946	0.264	0.1203	108.675	2.1522	3.9419	0.0497	0.2441	0.0703	0.018	0.0654	168.796	1055.2	[mg HA/ccm]	2.1642	0.2537	0.1172	11.72	13.468	53.0786	3.1115	0.0377	0.2837	1.3241	0.2871	0.3801	0.3142	0.278	-0.0596	0.04	-0.0656	-0.0578	0.3699	0.0568	0.3036	0.0575	0.01	0.01	0.01	240	204	96	985	826	26	200
	ND_TA_TbR2KO_1257F(1)	WT	HCD	2.3426	0.1711	0.073	34.3635	2.961	3.5056	0.0488	0.2807	0.0749	0.0186	0.0739	117.407	1075.73	[mg HA/ccm]	2.3077	0.1607	0.0696	6.96	9.0074	56.0476	1.9516	0.0357	0.4767	1.3209	0.4579	0.6048	0.5008	0.2583	-0.3779	-0.0114	-0.1072	-0.0911	0.5883	-0.4038	-0.2726	-0.1158	0.01	0.01	0.01	244	216	96	999	841	17	200
	ND_TA_TbR2KO_1289F(2)	WT	HCD	2.3067	0.2294	0.0995	79.9835	2.1268	3.6717	0.0473	0.2685	0.0706	0.0178	0.0667	134.138	1060.4	[mg HA/ccm]	2.2766	0.2207	0.097	9.7	12.118	54.8973	2.6615	0.0364	0.3393	1.3683	0.3336	0.4565	0.3633	0.3325	0.0275	0	0.0061	-0.0739	0.4505	-0.0296	0.3572	0.059	0.01	0.01	0.01	252	180	96	613	331	19	200
	ND_TA_TbR2KO_1291F(2)	WT	HCD	2.1002	0.2513	0.1196	65.9448	2.4658	3.4871	0.0611	0.275	0.0777	0.0208	0.0713	166.687	1102.37	[mg HA/ccm]	2.0701	0.2431	0.1175	11.75	10.9405	44.9966	2.6424	0.0444	0.334	1.2295	0.3492	0.4293	0.3683	0.3477	-0.0283	0.0142	-0.0173	0.0017	0.429	0.0299	0.367	-0.0003	0.01	0.01	0.01	236	204	96	634	308	23	200
	ND_TA_TbR2KO_1302F(2)	WT	HCD	1.8501	0.0991	0.0536	25.6744	2.6716	2.8449	0.0462	0.3521	0.0916	0.0154	0.089	87.4595	1078.96	[mg HA/ccm]	1.8227	0.0925	0.0507	5.07	5.2415	56.6707	1.4378	0.0353	0.6602	1.1486	0.6505	0.7472	0.6975	0.415	-0.4698	-0.174	-0.1474	-0.3654	0.6349	-0.5192	-0.3414	-0.3169	0.01	0.01	0.01	216	200	96	653	293	28	200
	ND_TA_TbR2KO_1316F(2)	WT	HCD	1.9878	0.2167	0.109	90.0484	2.2914	3.9011	0.0507	0.2502	0.0751	0.0184	0.0701	158.462	1084.38	[mg HA/ccm]	1.9598	0.2083	0.1063	10.63	11.204	53.7866	2.8585	0.0372	0.3126	1.1635	0.3317	0.386	0.338	0.0516	0.2964	0.1397	-0.1536	-0.1288	0.3299	-0.3056	0.1016	-0.1026	0.01	0.01	0.01	224	196	96	655	292	30	200
	AVERAGE			2.06663	0.188275	0.090175	60.5836	2.58215	3.51959	0.0506	0.280625	0.0760625	0.018175	0.07245	132.372	1071.15		2.03688	0.17955	0.0872125	8.72125	9.54443	54.0126	2.3194	0.03725	0.420788
	STDEV			0.19909	0.0611047	0.0255272	30.0961	0.374925	0.348797	0.00506895	0.0330955	0.00739555	0.0015248	0.00796367	30.0471	17.4571		0.197153	0.0605383	0.0258511	2.58511	2.85261	4.34363	0.580086	0.00326059	0.127686	0.0810689	0.119402	0.128551	0.130683
																					0
	ND_TA_30wkWT+TbR2KO_1357F(1)	WT	HFD	2.1615	0.3263	0.1509	122.139	1.8487	4.2373	0.0506	0.2258	0.0695	0.0151	0.066	203.173	1065.96	[mg HA/ccm]	2.1307	0.3171	0.1488	14.88	15.6473	49.3483	3.6719	0.0405	0.2318	1.2962	0.241	0.3123	0.2758	0.2356	-0.0258	0.0437	0.0579	0.0084	-0.3068	0.0276	0.2741	0.0127	0.01	0.01	0.01	240	192	96	1035	657	48	200
	ND_TA_30wkWT+TbR2KO_1359F(2)	WT	HFD	2.3493	0.2186	0.0931	74.4904	2.1714	3.4416	0.0447	0.2858	0.0863	0.0153	0.082	131.678	1057.8	[mg HA/ccm]	2.3174	0.2083	0.0899	8.99	11.8122	56.6961	2.5486	0.0353	0.3571	1.3332	0.3479	0.4638	0.3872	-0.3466	-0.0302	-0.0015	0.0031	-0.0583	0.4601	-0.0336	0.3827	0.0487	0.01	0.01	0.01	220	208	96	561	293	40	200
	ND_TA_30wkWT+TbR2KO_1361F(2)	WT	HFD	2.3179	0.2554	0.1102	52.203	1.791	3.1778	0.0523	0.3129	0.1137	0.0168	0.1097	145.738	1038.33	[mg HA/ccm]	2.2869	0.2488	0.1088	10.88	11.4007	45.8171	2.4927	0.0437	0.3575	1.7305	0.3194	0.5527	0.4118	0.2966	-0.1153	0.0276	0.0942	0.1147	-0.5324	0.1358	0.3744	0.1047	0.01	0.01	0.01	256	196	96	601	249	42	200
	ND_TA_30wkWT+TbR2KO_1362F(2)	WT	HFD	2.5106	0.2156	0.0859	37.2421	2.5028	3.055	0.0548	0.3232	0.0995	0.0182	0.0952	126.054	1071.79	[mg HA/ccm]	2.4807	0.2082	0.0839	8.39	9.815	47.1354	1.9783	0.0424	0.463	1.3525	0.4533	0.6131	0.4841	-0.3644	-0.2619	-0.064	0.0042	-0.151	0.5941	-0.2879	0.3767	0.0978	0.01	0.01	0.01	264	180	96	661	231	45	200
	ND_TA_30wkWT+TbR2KO_1365F(3)	WT	HFD	2.6666	0.169	0.0634	27.1879	2.7545	2.898	0.0491	0.337	0.1055	0.0156	0.1063	96.4578	1083.95	[mg HA/ccm]	2.6333	0.1601	0.0608	6.08	8.8245	55.1277	1.6755	0.0363	0.5605	1.3264	0.505	0.6698	0.6543	0.4099	-0.2942	-0.0211	-0.0111	-0.0634	0.6667	-0.382	-0.5282	-0.0566	0.01	0.01	0.01	236	244	96	333	872	12	200
	ND_TA_30wkWT+TbR2KO_1366F(3)	WT	HFD	2.2174	0.1701	0.0767	36.5286	2.8956	3.4629	0.0483	0.2849	0.0812	0.0172	0.0813	117.126	1095.62	[mg HA/ccm]	2.1869	0.1605	0.0734	7.34	8.8903	55.3985	2.0326	0.0361	0.4559	1.4095	0.4154	0.5856	0.5149	0.4111	-0.0142	0.0579	-0.0793	0.0582	0.5772	0.0245	0.5121	-0.0483	0.01	0.01	0.01	248	184	96	468	800	28	200
	ND_TA_30wkWT+TbR2KO_1368F(1)	WT	HFD	2.0738	0.2469	0.119	88.484	1.9099	3.8588	0.0483	0.2499	0.0683	0.0157	0.0654	163.031	1067.51	[mg HA/ccm]	2.0447	0.239	0.1169	11.69	12.3955	51.8534	3.0312	0.0386	0.2913	1.5485	0.2747	0.4254	0.3311	-0.0629	-0.2638	-0.0435	0.0156	-0.0728	0.4188	-0.322	0.0727	0.0246	0.01	0.01	0.01	212	212	96	1018	918	38	200
	ND_TA_30wkWT+TbR2KO_1370F(1)	WT	HFD	2.3922	0.2139	0.0894	49.7453	2.6002	3.2258	0.0533	0.3063	0.0947	0.0175	0.0946	128.514	1082.9	[mg HA/ccm]	2.3616	0.2057	0.0871	8.71	10.2966	50.0446	2.18	0.04	0.4188	1.3433	0.4054	0.5446	0.4529	0.381	-0.1386	-0.0066	-0.0234	-0.0899	0.5366	0.1538	0.419	0.0769	0.01	0.01	0.01	260	196	96	912	838	47	200
	ND_TA_TbR2-HFD_1038F(1)	WT	HFD	2.5142	0.211	0.0839	32.0183	2.5889	3.1725	0.0527	0.3067	0.0894	0.0162	0.0898	119.305	1096.05	[mg HA/ccm]	2.4829	0.2022	0.0814	8.14	10.0249	49.5727	2.0188	0.0403	0.455	1.2074	0.4549	0.5493	0.4942	0.4232	-0.1597	-0.0484	0.0412	-0.0559	0.5449	0.1775	0.46	0.0337	0.01	0.01	0.01	268	188	96	960	779	43	200
	ND_TA_TbR2-HFD_1041F(2)	WT	HFD	2.1256	0.1962	0.0923	74.8017	2.4439	3.7481	0.0441	0.2615	0.0765	0.0142	0.0739	135.333	1086.13	[mg HA/ccm]	2.0971	0.1853	0.0883	8.83	10.9831	59.286	2.6187	0.0337	0.3481	1.3212	0.3407	0.4502	0.3748	0.3344	-0.0649	0.0086	-0.0144	-0.0149	0.4497	0.071	0.3677	0.0145	0.01	0.01	0.01	220	204	96	622	202	45	200
	AVERAGE			2.33291	0.2223	0.09648	59.484	2.35069	3.42778	0.04982	0.2894	0.08846	0.01618	0.08642	136.641	1077.79		2.30222	0.21352	0.09393	9.393	11.009	52.028	2.42483	0.03869	0.3939
	STDEV			0.192249	0.0459717	0.0247019	30.1724	0.394758	0.412744	0.00359067	0.0349001	0.0151123	0.0012327	0.0154701	29.2616	18.0183				0.0250127	2.50127	2.01102	4.41116	0.588776	0.00325353	0.095631	0.148727	0.084973	0.104325	0.107084	0.312399	0.10616
[truncated: 8 more columns]

## Sheet: Figure 1-D,E,F
	Fig 1 D, E, F
	Cortical Bone
	Patient-Name	Diet	S-Remark	VOX-TV	VOX-BV	VOX-BV/TV	TRI-BV/TV	TRI-BVV/TV %	TRI-Ct.Th	Mean1	Mean2
	ND_TA_ND108 V. TBR2KO 3803FM(1)	RD	WT	2.184	0.8888	0.407	0.24	24	0.181	593.476	1384.84
	ND_TA_ND108 V. TBR2KO 3805FM(2)	RD	WT	2.1984	0.9224	0.4195	0.255	25.5	0.188	636.077	1454.93
	ND_TA_ND108 V. TBR2KO 3813FM(3)	RD	WT	2.1122	0.8807	0.4169	0.249	24.9	0.184	623.423	1432.64
	ND_TA_ND108 V. TBR2KO 3815FM(3)	RD	WT	2.0638	0.9209	0.4462	0.278	27.8	0.2	673.336	1450.64
	ND_TA_ND108 V. TBR2KO 3968FM(1)	RD	WT	2.323	0.9919	0.427	0.288	28.8	0.182	636.78	1424.84
	ND_TA_ND108 V. TBR2KO 3969FM(1)	RD	WT	2.3674	0.9535	0.4028	0.26	26	0.179	604.653	1429.76
	ND_TA_ND108 V. TBR2KO 3970FM(2)	RD	WT	2.1546	0.8951	0.4154	0.264	26.4	0.187	608.942	1403.19
	ND_TA_ND108 V. TBR2KO 3992FM(2)	RD	WT	2.0478	0.8153	0.3981	0.24	24	0.174	590.523	1410.64
	AVERAGE					0.416612	0.25925	25.925	0.184375	620.901	1423.93
	STDEV					0.0152086	0.0171776	1.71776	0.00772635	27.5687	23.6643
	ND_TA_TbR2KO_1409FM(1)	HCD	WT	0.9672	2.0763	0.4658	0.275	27.5	0.215	695.832	1450.22
	ND_TA_TbR2KO_1402FM(1)	HCD	WT	1.0083	2.0517	0.4914	0.263	26.3	0.223	725.287	1433.77
	ND_TA_TbR2KO_1404FM(1)	HCD	WT	1.1134	2.4451	0.4554	0.277	27.7	0.206	668.556	1417.11
	ND_TA_TbR2KO_1257FM(1)	HCD	WT	0.9968	2.2327	0.4464	0.264	26.4	0.207	664.83	1431.52
	ND_TA_TbR2KO_1289FM(2)	HCD	WT	1.1063	2.6294	0.4207	0.245	24.5	0.206	617.167	1425.82
	ND_TA_TbR2KO_1291FM(2)	HCD	WT	1.1349	2.6538	0.4277	0.277	27.7	0.213	637.272	1446
	ND_TA_TbR2KO_1302FM(2)	HCD	WT	0.921	1.8808	0.4897	0.29	29	0.214	740.472	1473.2
	ND_TA_TbR2KO_1316FM(2)	HCD	WT	1.0173	2.0987	0.4847	0.286	28.6	0.222	741.948	1478.41
	AVERAGE			1.03315	2.25856	0.460225	0.272125	27.2125	0.21325	686.421	1444.5
	STDEV					0.0275299	0.0144067	1.44067	0.00675595	47.2094	22.0117
	ND_TA_30wkWT+TbR2KO_1357FM(1)	HFD	WT	1.1538	2.6547	0.4346	0.283	28.3	0.188	623.986	1374.29
	ND_TA_30wkWT+TbR2KO_1359FM(2)	HFD	WT	1.1343	2.6441	0.429	0.253	25.3	0.211	631.367	1426.31
	ND_TA_30wkWT+TbR2KO_1361FM(2)	HFD	WT	1.3221	2.9621	0.4463	0.288	28.8	0.214	652.457	1415.42
	ND_TA_30wkWT+TbR2KO_1362FM(2)	HFD	WT	1.1432	2.7132	0.4213	0.265	26.5	0.213	631.648	1445.23
	ND_TA_30wkWT+TbR2KO_1365FM(3)	HFD	WT	1.1593	2.7759	0.4176	0.244	24.4	0.2	618.291	1427.44
	ND_TA_30wkWT+TbR2KO_1366FM(3)	HFD	WT	1.0312	2.5821	0.3994	0.262	26.2	0.199	586.024	1412.96
	ND_TA_30wkWT+TbR2KO_1368FM(1)	HFD	WT	1.2212	2.5891	0.4717	0.279	27.9	0.222	693.512	1423.85
	ND_TA_30wkWT+TbR2KO_1370FM(1)	HFD	WT	1.1395	2.6535	0.4294	0.26	26	0.214	642.967	1445.58
	ND_TA_TbR2-HFD_1038FM(1)	HFD	WT	0.9666	2.3328	0.4144	0.247	24.7	0.191	597.131	1394.19
	ND_TA_TbR2-HFD_1041FM(2)	HFD	WT	1.0152	2.1095	0.4813	0.275	27.5	0.2	709.329	1431.73
	AVERAGE			1.12864	2.6017	0.4345	0.2656	26.56	0.2052	638.671	1419.7
	STDEV					0.0255288	0.015233	1.5233	0.0111634	38.643	22.0181

## Sheet: Figure 1- G,H,I
	Flexural strength test
	samples	Genotype	Diet	Stiffness (N/mm)	YieldForce (N)	YieldDisp (mm)	UltForce (N)	PostYieldDisp (mm)	FxForce (N)	FxDisp (mm)	WorkFx (N-mm)	YieldStiff (N/mm)	Femur Length (mm)	I-AP(1/mm4)	Apo (Radius multiply with 2 for diameter))	I_AP_corr	Apo_corr	Elastic Modulus (N/mm2 - GPa)	Yield Stress (Mpa)	Ultimate Stress
	3802	WT	RD	102.971	22.65	0.246	23.34	0.104	22	0.35	5.4666	92.6735	15.55	0.209968	0.683	0.209968	0.683	5.23104	110.516	113.883
	3803	WT	RD	132.286	32.5581	0.058	18.52	0.624	13.15	0.682	9.8108	119.057	15.83	0.14375	0.615	0.14375	0.615	9.81597	208.938	118.85
	3813	WT	RD	127.819	29.2791	0.11954	19.42	0.18146	12.38	0.301	3.86841	115.037	16	0.182099	0.666	0.182099	0.666	7.48716	105.765	106.539
	3815	WT	RD	115.891	16.7442	0.07912	17.94	0.20769	17.77	0.28681	3.32923	104.302	16	0.142375	0.6125	0.142375	0.6125	8.6825	101.147	115.767
	3968	WT	RD	115.393	20.8605	0.05848	20.84	0.28208	16.3	0.34056	4.4883	103.854	16.2	0.184887	0.663	0.184887	0.663	6.65735	112.207	112.097
	3969	WT	RD	108.382	18.4651	0.08987	22.37	0.15523	22.02	0.2451	2.9986	97.5437	15.07	0.175242	0.6625	0.175242	0.6625	6.59699	87.6983	126.854
	3970	WT	RD	125.704	23.7209	0.06106	20.54	0.1505	20.54	0.21156	2.27414	113.133	15.54	0.171654	0.6605	0.171654	0.6605	7.81128	136.912	118.552
	3992	WT	RD	113.142	22.8941	0.09847	17.19	0.46569	9.11	0.56416	6.24872	101.827	14.3	0.143548	0.628	0.143548	0.628	8.40725	150.237	112.805
	AVERAGE			117.698	23.3965	0.101318	20.02	0.271331	16.6587	0.372649	4.8106	105.929	15.5612	0.169191	0.648813	0.169191	0.648813	7.58619	126.678	115.668
	STDEV			10.0879	5.27065	0.0623688	2.15251	0.181452	4.80033	0.164159	2.40248	9.07908	0.620816	0.0243262	0.0264155	0.0243262	0.0264155	1.42911	38.7402	5.98874
	1257	WT	HCD	82.3404	7.84	0.109	15.48	0.159	15.15	0.268	2.5323	74.1064		0.111502	0.59	0.115502	0.59338	7.60416	80.5543	42.78
	1289	WT	HCD	141.704	9.9	0.078	24.94	0.28	24.53	0.358	5.662	127.534		0.174608	0.743	0.200608	0.76497	7.53467	75.5025	70.74
	1302	WT	HCD	125.867	15.08	0.171	24.67	0.189	23.23	0.36	5.0485	113.281		0.121452	0.654	0.197452	0.71822	6.79955	109.705	61.11
	1316	WT	HCD	117.347	13.17	0.125	23	0.229	21.91	0.354	5.2843	105.612		0.117396	0.609	0.137396	0.6259	9.11015	119.99	88.11
	1399	WT	HCD	126.96	10.05	0.087	21.16	0.223	20.84	0.31	4.2822	114.264		0.133562	0.626	0.137562	0.62938	9.84456	91.9623	73.81
	1402	WT	HCD	116.739	8.05	0.078	17.9	0.296	17.76	0.374	4.6627	105.065		0.11864	0.594	0.11864	0.594	10.4958	80.6088	60.9
	1404	WT	HCD	121.62	11.27	0.101	20.27	0.531	13.92	0.632	9.5332	109.458		0.167894	0.672	0.171894	0.67538	7.54696	88.5606	42.98
	1405	WT	HCD	119.739	15.03	0.139	18.36	0.691	8.25	0.83	10.5231	107.765		0.123728	0.627	0.141728	0.64221	9.01174	136.21	49.36
	1406	WT	HCD	108.068	6.04	0.062	15.85	0.269	15.45	0.331	3.4433	97.2614		0.0853416	0.545	0.0993416	0.55683	11.6037	67.7109	59.5
	1407	WT	HCD	109.571	6.66	0.067	15.34	0.298	15.34	0.365	3.7778	98.6143		0.162242	0.662	0.186242	0.68228	6.27549	48.7965	89.3
	1400	WT	HCD	124.625	10.84	0.104	19.94	0.49	13.92	0.594	8.7632	112.162		0.114395	0.61	0.19439	0.5931	6.83849	66.1475	90.23
	AVERAGE			117.689	10.3573	0.101909	19.7191	0.332273	17.3	0.434182	5.77387	105.92		0.130069	0.630182	0.154614	0.643241	8.42411	87.7954	66.2564
	STDEV			14.8538	3.12071	0.0330377	3.49621	0.165963	4.87925	0.173544	2.6417	13.3684		0.0273101	0.0520765	0.036693	0.0619536	1.70991	25.5473	17.7193
	1368	WT	HFD	141.058	9.29	0.074	24.45	0.602	17.99	0.676	12.5704	126.952		0.17318	0.664	0.16518	0.65724	9.10893	73.9285	74.66
	1357	WT	HFD	133.8	11.8	0.105	26.76	0.426	26.76	0.531	9.4277	120.42		0.123207	0.623	0.165207	0.65849	8.63888	94.0663	91.49
	1359	WT	HFD	121.078	11.87	0.116	24.7	0.46	23.34	0.576	10.1249	108.971		0.125274	0.637	0.177274	0.68094	7.28533	91.1892	70.34
	1361	WT	HFD	113.521	10.19	0.099	32.24	0.505	26.36	0.604	12.9493	102.169		0.198295	0.725	0.226295	0.74866	5.35094	67.4239	91.49
	1362	WT	HFD	133.864	10.5	0.095	23.56	0.257	22.56	0.352	5.2368	120.477		0.20193	0.724	0.23193	0.74935	6.15652	67.8497	36.66
	1365	WT	HFD	67.541	7.14	0.121	16.48	0.878	7.75	0.999	10.6896	60.7869		0.139108	0.627	0.135108	0.62362	5.33233	65.9126	36.57
	1366	WT	HFD	123.556	8.82	0.078	22.24	0.532	14.77	0.61	9.428	111.2		0.245008	0.782	0.249008	0.78538	5.29271	55.6372	25.94
	1370	WT	HFD	111.812	6.69	0.068	17.89	1.729	3.38	1.797	18.0519	100.631		0.18007	0.617	0.18407	0.62038	6.47941	45.0952	8.25
	1148	WT	HFD	111.9	7.17	0.068	22.38	0.976	6.41	1.044	13.082	100.71		0.158323	0.649	0.160323	0.65069	7.44495	58.2005	63.07
	1144	WT	HFD	139.565	8.51	0.068	21.4	0.657	14.05	0.725	11.3337	125.609		0.240907	0.79	0.234907	0.78493	6.33737	56.8714	28.38
	AVERAGE			119.77	9.198	0.0892	23.21	0.7022	16.337	0.7914	11.2894	107.793		0.17853	0.6838	0.19293	0.695968	6.74274	67.6174	52.685
	STDEV			21.4701	1.88126	0.0205848	4.42875	0.418101	8.48169	0.409765	3.31031	19.3231		0.0436383	0.0661762	0.0391718	0.0646899	1.35761	15.4666	29.2709

## Sheet: Figure 2A
ND108 serum ELISA Tgfb1 mouse
User: USER
Path: C:\Program Files (x86)\BMG\CLARIOstar2\User\Data\
Test ID: 777
Test Name: Elisa 450
Date: 2/22/2024
Time: 6:40:18 PM
Absorbance			Absorbance values are displayed as OD
	1. Concentration
	1	2	3	4	5	6	7	8	9	10	11	12
A	n.a.	n.a.	n.a.	n.a.	n.a.	n.a.	n.a.	n.a.
B	n.a.	n.a.	n.a.	n.a.	n.a.	n.a.	n.a.	n.a.
C	n.a.	n.a.	n.a.	n.a.	n.a.	n.a.	n.a.	n.a.
D	n.a.	n.a.	n.a.	n.a.	n.a.	n.a.	n.a.	n.a.
E	n.a.	n.a.	n.a.	n.a.	n.a.	n.a.	n.a.	n.a.
F	n.a.	n.a.	n.a.	n.a.	n.a.	n.a.	n.a.	n.a.
G	n.a.	n.a.	n.a.	n.a.	n.a.	n.a.	n.a.	n.a.
H	n.a.	n.a.	n.a.	n.a.	n.a.	n.a.	n.a.	n.a.
	2. Raw Data (540 2)
	1	2	3	4	5	6	7	8	9	10	11	12
A	0.039	0.071	0.27	0.035	0.026	0.032	0.033	0.266
B	0.029	0.03	0.028	0.416	0.032	0.36	0.041	0.047
C	0.03	0.043	0.031	0.025	0.032	0.296	0.393	0.357
D	0.036	0.032	0.036	0.032	0.03	0.264	0.358	0.374
E	0.029	0.031	0.035	0.034	0.034	0.03	0.324	0.041
F	0.026	0.026	0.029	0.042	0.044	0.042	0.316	0.054
G	0.028	0.031	0.033	0.033	0.041	0.05	0.041	0.034
H	0.038	0.032	0.045	0.038	0.039	0.05	0.036	0.033
	3. Raw Data (450 1)
	1	2	3	4	5	6	7	8	9	10	11	12
A	3.375	3.306	0.743	0.553	0.593	0.596	0.472	0.864
B	3.259	3.304	0.411	0.891	0.671	1.026	0.665	0.588
C	2.834	2.942	0.413	0.378	0.437	0.761	0.866	0.839
D	1.864	1.928	0.45	0.64	0.509	1.011	0.753	0.734
E	1.411	1.477	0.909	0.542	0.545	0.638	1.016	0.583
F	0.876	0.815	0.792	0.896	0.748	0.711	0.82	0.623
G	0.624	0.647	0.769	0.615	0.907	1.181	0.608	0.822
H	0.211	0.262	1.121	0.853	0.566	1.309	0.412	0.761		0.2365
	4. Raw Data (450 1)-blk
	1	2	3	4	5	6	7	8	9	10	11	12
A	3.1385	3.0695	0.5065	0.3165	0.3565	0.3595	0.2355	0.6275
B	3.0225	3.0675	0.1745	0.6545	0.4345	0.7895	0.4285	0.3515
C	2.5975	2.7055	0.1765	0.1415	0.2005	0.5245	0.6295	0.6025
D	1.6275	1.6915	0.2135	0.4035	0.2725	0.7745	0.5165	0.4975
E	1.1745	1.2405	0.6725	0.3055	0.3085	0.4015	0.7795	0.3465
F	0.6395	0.5785	0.5555	0.6595	0.5115	0.4745	0.5835	0.3865
G	0.3875	0.4105	0.5325	0.3785	0.6705	0.9445	0.3715	0.5855
H	-0.0255	0.0255	0.8845	0.6165	0.3295	1.0725	0.1755	0.5245		1.38778e-17
	5. Raw Data (450 1)-540
	1	2	3	4	5	6	7	8	9	10	11	12
A	3.0995	2.9985	0.2365	0.2815	0.3305	0.3275	0.2025	0.3615
B	2.9935	3.0375	0.1465	0.2385	0.4025	0.4295	0.3875	0.3045
C	2.5675	2.6625	0.1455	0.1165	0.1685	0.2285	0.2365	0.2455
D	1.5915	1.6595	0.1775	0.3715	0.2425	0.5105	0.1585	0.1235
E	1.1455	1.2095	0.6375	0.2715	0.2745	0.3715	0.4555	0.3055
F	0.6135	0.5525	0.5265	0.6175	0.4675	0.4325	0.2675	0.3325
G	0.3595	0.3795	0.4995	0.3455	0.6295	0.8945	0.3305	0.5515
H	-0.0635	-0.0065	0.8395	0.5785	0.2905	1.0225	0.1395	0.4915		-0.035
	Stds (pg/ml)	ABS1	ABS2	AVG ABS
	2000	3.375	3.306	3.3405
	1000	3.259	3.304	3.2815
	500	2.834	2.942	2.888
	250	1.864	1.928	1.896
	125	1.411	1.477	1.444
	62.5	0.876	0.815	0.8455
	31.25	0.624	0.647	0.6355
	0	0.211	0.262	0.2365
	Samples	ABS1	ABS2	AVG ABS	pg/ml	90 dilution	ng/ml	ng/ml	Groups	Diet	Fold change	AVG FOLD	ttest vs. RD
1	3815	0.743	0.553	0.648	37.5077	3375.69	3.37569	2.21608	WT	RD	1.52327	1
2	3804	0.411	0.891	0.651	37.9692	3417.23	3.41723		WT	RD	1.54202
3	3802	0.413	0.378	0.413	1.35385	121.846	0.121846		WT	RD	0.0549828
4	3803	0.45	0.64	0.545	21.6615	1949.54	1.94954		WT	RD	0.879725
5	3901	0.909	0.542	0.7255	49.4308	4448.77	4.44877	5.64819	KO	RD	2.0075
6	3903	0.792	0.896	0.844	67.6615	6089.54	6.08954		KO	RD	2.74789
7	3902	0.769	0.615	0.692	44.2769	3984.92	3.98492		KO	RD	1.79819
8	3811	1.121	0.853	0.987	89.6615	8069.54	8.06954		KO	RD	3.64136
	Samples	ABS1	ABS2	AVG ABS	ng/ml	90 dilution	ng/ml	ng/ml	Groups	Diet	Fold change	AVG FOLD	ttest vs. RD
9	1289	0.593	0.596	0.5945	51.9174	4672.57	4.67257	5.5478	WT	HCD	2.10849	2.50343	0.0117741
10	1257	0.671	1.026	0.8485	75.2202	6769.82	6.76982		WT	HCD	3.05487
11	1402	0.437	0.761	0.599	52.3303	4709.72	4.70972		WT	HCD	2.12525
12	1407	0.509	1.011	0.76	67.1009	6039.08	6.03908		WT	HCD	2.72512
13	1314	0.545	0.638	0.5915	51.6422	4647.8	4.6478	6.58094	KO	HCD	2.09731		0.483571
14	1256	0.748	0.711	0.7295	64.3028	5787.25	5.78725		KO	HCD	2.61148
15	1290	0.907	1.181	1.044	93.156	8384.04	8.38404		KO	HCD	3.78328
16	1303	0.566	1.309	0.9375	83.3853	7504.68	7.50468		KO	HCD	3.38647
	Samples	ABS1	ABS2	AVG ABS	ng/ml	90 dilution	ng/ml	ng/ml	Groups	Diet	Fold change	AVG FOLD	ttest vs. RD
17	1365	0.472	0.864	0.668	58.6606	5279.45	5.27945	5.73048	WT	HFD	2.38234	2.58587	0.00710864
18	1357	0.665	0.588	0.6265	54.8532	4936.79	4.93679		WT	HFD	2.22772
19	1368	0.866	0.839	0.8525	75.5872	6802.84	6.80284		WT	HFD	3.06977
20	1366	0.753	0.734	0.7435	65.5872	5902.84	5.90284		WT	HFD	2.66365
21	1367	1.016	0.583	0.7995	70.7248	6365.23	6.36523	5.59011	KO	HFD	2.8723		0.955301
22	1371	0.82	0.623	0.7215	63.5688	5721.19	5.72119		KO	HFD	2.58168
23	1369	0.608	0.822	0.715	62.9725	5667.52	5.66752		KO	HFD	2.55746
24	1398	0.412	0.761	0.5865	51.1835	4606.51	4.60651		KO	HFD	2.07868

## Sheet: Figure 2B
	Figure 2B
	Mice ID	Genotype	Diet	Pai1 Ct	b-actin	dCt	AVG dCt	ddCt	2^-ddCt		FOLD
	3802	WT	RD	28.3614	18.2957	10.0657	10.2185	-0.152747	1.11168	1.02595	1.08356
	3803	WT	RD	28.3908	18.6413	9.74947		-0.468995	1.38414		1.34913
	3804	WT	RD	27.7	17.5583	10.1417		-0.0768054	1.05468		1.028
	3805	WT	RD	28.7423	17.8319	10.9104		0.691892	0.619041		0.603381
	3813	WT	RD	29.26	18.8955	10.3645		0.146057	0.903717		0.880856
	3815	WT	RD	28.3666	18.0813	10.2853		0.0668556	0.954717		0.930565
	3811	WT	RD	27.7111	17.6989	10.0122		-0.206258	1.15369		1.12451
	1291	WT	HCD	29.11	19.7092	9.40078	9.11617	-0.817691	1.76258		1.71799
	1316	WT	HCD	28.79	19.2161	9.57389		-0.644576	1.56328		1.52373
	1399	WT	HCD	28.1751	18.4395	9.73563		-0.482844	1.3975		1.36214
	1400	WT	HCD	26.1642	17.9137	8.2505		-1.96797	3.91218		3.81321
	1402	WT	HCD	28.3597	19.1526	9.20715		-1.01132	2.01575		1.96476
	1404	WT	HCD	28.1721	19.5664	8.6057		-1.61277	3.05839		2.98102
	1405	WT	HCD	27.8019	18.2657	9.53623		-0.682235	1.60462		1.56403
	1406	WT	HCD	27.6608	18.8661	8.79469		-1.42378	2.68287		2.615
	1407	WT	HCD	28.3407	19.14	9.20066		-1.01781	2.02484		1.97361
	1409	WT	HCD	28.4781	19.4973	8.98085		-1.23762	2.3581		2.29844
	1302	WT	HCD	26.2004	17.2086	8.99181		-1.22666	2.34024		2.28104
	1359	WT	HFD	30.2477	20.666	9.58179		-0.636682	1.55475		1.51542
	1366	WT	HFD	28.7984	19.2813	9.51706		-0.701407	1.62609		1.58495
	1362	WT	HFD	28.999	19.9425	9.05653		-1.16194	2.23759		2.18098
	1357	WT	HFD	28.39	18.8378	9.5522		-0.666266	1.58696		1.54681
	1361	WT	HFD	28.1578	18.3335	9.82426		-0.394205	1.31422		1.28097
	1368	WT	HFD	29.115	19.2187	9.89631		-0.322156	1.2502		1.21857
	1370	WT	HFD	27.3892	18.4006	8.98855		-1.22992	2.34553		2.2862
	1398	KO	HFD	30.1534	19.4226	10.73		0.511531	0.701478		0.683732

## Sheet: Figure 2C
Figure 2C
	Experiment#	Sample ID	Serpine1 Ct	18s Ct	dCt	Avg dCt	ddCt	2^-ddCt	FOLD
	ND176	Ctrl1	33.8494	13.38	20.4694	20.5223	-0.0529304	1.03737	1.18729
		Ctrl2	34.9743	14.5999	20.3743		-0.147965	1.10801
		Ctrl3	36.0432	15.32	20.7232		0.200896	0.87001
	ND178	Control1	32.2535	11.731	20.5225	20.8429	-0.320414	1.24869
		Control2	33.165	11.5086	21.6565		1.13416	0.455601
		Control3	32.1648	11.8151	20.3497		-0.493155	1.40752
	ND187	CTRL2	39.8298	21.2656	18.5642	19.051	-0.486876	1.40141
		CTRL1	37.09	17.7172	19.3728		0.321735	0.800107
		CTRL3	35.0109	15.7947	19.2162		0.165141	0.891841
	ND176	Tgfb1	31.9993	13.3045	18.6948		-1.82753	3.54928	4.28597
		Tgfb2	32.3288	13.6417	18.6871		-1.83523	3.56829
		Tgfb3	31.1965	12.4448	18.7517		-1.77059	3.41192
	ND178	TGFB1	32.5533	12.6966	19.8567		-0.986155	1.9809
		TGFB2	32.527	13.1895	19.3375		-1.50542	2.83906
		TGFB3	39.328	19.1662	20.1619		-0.681028	1.60328
		TGFB4	33.4034	13.1848	20.2186		-0.624277	1.54144
	ND187	TGFb1	28.505	11.7072	16.7978		-2.25324	4.76751
		TGFb2	34.6916	18.7837	15.9079		-3.14319	8.83473
		TGFb3	37.9892	22.3662	15.623		-3.42805	10.7633
	ND176	SB431542-1	34.7701	13.94	20.8301		0.307792	0.807877	1.01449
		SB431542-2	37.9467	13.9398	24.0069		3.48459	0.0893376
		SB431542-3	35	13.19	21.81		1.28769	0.409606
	ND178	SB431542-1	33.3651	12.2771	21.088		0.245117	0.843747
		SB431542-2	31.2861	10.7432	20.5429		-0.299978	1.23113
		SB431542-3	32.114	11.284	20.83		-0.012866	1.00896
	ND187	SB431542-1	34.4311	16.26	18.1711		-0.87996	1.84032
		SB431542-2	35.1519	15.99	19.1619		0.110854	0.926039
		SB431542-3	34.4904	16.42	18.0704		-0.98067	1.97338
	ND176	HF-1	37.9467	18.1363	19.8105		-0.711854	1.63791	4.08826
		HF-2	31.6412	12.2017	19.4396		-1.08276	2.11808
		HF-3	34.3258	14.6735	19.6523		-0.869985	1.82764
	ND178	HF-1	30.7114	12.2757	18.4357		-2.40721	5.30449
		HF-2	31.8021	12.72	19.0821		-1.76078	3.38882
		HF-3	39	20.3064	18.6936		-2.14926	4.43601
	ND187	HF-1	31.7534	12.9354	18.818		-0.233053	1.17532
		HF-2	29.4521	13.3577	16.0944		-2.95668	7.76335
		HF-3	28.9527	13.0943	15.8584		-3.19262	9.14271
	ND176	HF+SB431542-1	34.1018	12.6969	21.4049		0.882618	0.542382	1.05496
		HF+SB431542-2	32.5676	12.8589	19.7087		-0.813595	1.75759
		HF+SB431542-3	35.2853	14.3889	20.8963		0.37401	0.771635
	ND178	HF+SB431542-1	31.151	11.056	20.095		-0.747894	1.67934
		HF+SB431542-2	33.4722	12.5907	20.8814		0.0385513	0.973632
	ND187	HF+SB431542-3	32.0928	11.3741	20.7187		-0.124193	1.0899
		HF+SB431542-1	38.0756	18.622	19.4536		0.402603	0.756492
		HF+SB431542-2	31.3556	12.1015	19.2541		0.203053	0.86871
	ND176	HG-1	30.2198	11.63	18.5898		-1.9325	3.81717	4.26427
		HG-2	29.5352	11.5734	17.9618		-2.5605	5.89913
		HG-3	37.019	16.8115	20.2075		-0.314843	1.24388
	ND178	HG-1	31.8439	14.2823	17.5616		-3.28131	9.72236
		HG-2	32.3006	12.8322	19.4684		-1.37447	2.59273
		HG-3	28.5126	9.66537	18.8472		-1.99566	3.98798
	ND187	HG-1	39.9641	23.9107	16.0534		-2.99768	7.98713
		HG-2	35.2685	16.7675	18.501		-0.550005	1.46409
		HG-3	34.406	15.8461	18.5599		-0.491193	1.66397
	ND176	HG+SB431542-1	33.1837	13.8583	19.3253		-1.19699	0.978853	0.859241
		HG+SB431542-2	33.2426	13.4649	19.7778		-0.744553	0.715353
		HG+SB431542-3	33.4836	13.7984	19.6852		-0.837081	0.762735
	ND178	HG+SB431542-1	30.2244	10.0278	20.1966		-0.646325	1.37033
		HG+SB431542-2	33.2338	11.5716	21.6623		0.819365	0.496145
		HG+SB431542-3	32.7999	12.8425	19.9574		-0.885468	1.61739
	ND187	HG+SB431542-1	36.96	15.4136	21.5464		2.49536	0.49172
		HG+SB431542-2	34.2194	12.5172	21.7021		2.65109	0.441404

## Sheet: Figure 2-D,E
	pSMAD3 blot	ND181 Blot1	ND178 Blot2	ND178 blot 1	ND187_1	ND187_2	ND187_3	VK30A
	Ctrl	1	1	1	0.863214	1	0.884615	1
	TGFb	3.04783	2.82923	1.24435	2.45542	2.33923	1.40645	1.86667
	HF	1.3877	2.86116	1.4371	2.3659	1.70144	1.26379	1.7601
	HG	1.60738	2.06575	1.97385	1.38462	1.39697	1.18447	1.47549
	ND181	pSMAD3 blot 1
		Image Name	Channel	Name	Signal	Total	Area	Bkgnd.	Type	Ratio	Fold
	Ctrl	800.TIF	W	1	11900	179000	731	228	Signal	0.00223265	1
	TGFb	800.TIF	W	2	34500	328000	1260	232	Signal	0.00680473	3.04783
	HF	800.TIF	W	3	12300	249000	1014	233	Signal	0.00309824	1.3877
	HG	800.TIF	W	4	17800	264000	1014	233	Signal	0.00358871	1.60738
	ND181	b-actin blot 1	blot 2
		Image Name	Channel	Name	Signal	Total	Area	Bkgnd.	Type
	Ctrl	700.TIF	W	1	5330000	5460000	1121	119	Signal
	TGFb	700.TIF	W	2	5070000	5220000	1196	123	Signal
	HF	700.TIF	W	3	3970000	3050000	990	128	Signal
	HG	700.TIF	W	4	4960000	3470000	924	119	Signal
	ND178	pSMAD3 blot 2
		Image Name	Channel	Name	Signal	Total	Area	Bkgnd.	Type	Ratio	Fold
	Ctrl	800.TIF	W	1	11900	179000	731	228	Signal	0.00311518	1
	TGFb	800.TIF	W	2	26000	328000	1260	232	Signal	0.00881356	2.82923
	HF	800.TIF	W	3	12300	249000	1014	233	Signal	0.00891304	2.86116
	HG	800.TIF	W	4	27800	264000	1014	233	Signal	0.00643519	2.06575
	ND178	b-actin	blot 2
		Image Name	Channel	Name	Signal	Total	Area	Bkgnd.	Type
	Ctrl	700.TIF	W	8	3820000	3960000	369	371	Signal
	TGFb	700.TIF	W	9	2950000	2060000	342	377	Signal
	HF	700.TIF	W	10	1380000	1500000	320	375	Signal
	HG	700.TIF	W	11	4320000	4460000	351	382	Signal
	ND178	pSMAD3 blot 1
	Image Name	Channel	Name	Signal	Total	Area	Bkgnd.	Type		Ratio	Fold
	800.TIF	W	1	19400	224000	864	237	Signal		0.0112791	1
	800.TIF	W	2	32000	207000	731	237	Signal		0.0140351	1.24435
	800.TIF	W	3	24800	194000	780	230	Signal		0.0162092	1.4371
	800.TIF	W	4	18100	161000	656	230	Signal		0.0222632	1.97385
	ND178	B-actin blot 1
	Image Name	Channel		Name	Signal	Total	Area	Bkgnd.	Type
	700.TIF	W	Ctrl	1	1720000	1850000	360	375	Signal
	700.TIF	W	TGFb	2	2280000	1350000	296	372	Signal
	700.TIF	W	HF	3	1530000	1580000	288	362	Signal
	700.TIF	W	HG	4	813000	1020000	585	367	Signal
	ND187	pSMAD3 blot 1
	Image Name	Channel		Name	Signal	Total	Area	Bkgnd.	Type	Ratio	Fold
	800.TIF	W	Ctrl	1	650000	1350000	864	237	Signal	0.863214	1
	800.TIF	W	TGFb	2	1790000	1070000	697	239	Signal	2.45542	2.84451
	800.TIF	W	HF	3	1235000	1340000	780	235	Signal	2.3659	2.7408
	800.TIF	W	HG	4	612000	2670000	656	233	Signal	1.38462	1.60402
	ND187	B-actin blot 1
	Image Name	Channel		Name	Signal	Total	Area	Bkgnd.	Type
	700.TIF	W	Ctrl	1	753000	7570000	880	138	Signal
	700.TIF	W	TGFb	2	729000	10800000	684	170	Signal
	700.TIF	W	HF	3	522000	3310000	598	136	Signal
	700.TIF	W	HG	4	442000	4650000	660	134	Signal
	ND187	psmad3 blot 2
	Image Name	Channel		Name	Signal	Total	Area	Bkgnd.	Type	Ratio	Fold
	800.TIF	W	Ctrl	1	1380000	1520000	1050	136	Signal	0.183267	1
	800.TIF	W	TGFb	2	4630000	4920000	1357	140	Signal	0.428704	2.33923
	800.TIF	W	HF	3	343000	386000	943	138	Signal	0.311818	1.70144
	800.TIF	W	HG	4	1170000	1240000	1056	132	Signal	0.256018	1.39697
	ND187	B-actin blot 2
	Image Name	Channel		Name	Signal	Total	Area	Bkgnd.	Type
	700.TIF	W	Ctrl	1	7530000	7570000	880	138	Signal
	700.TIF	W	TGFb	2	10800000	10800000	684	170	Signal
	700.TIF	W	HF	3	1100000	3310000	598	136	Signal
	700.TIF	W	HG	4	4570000	4650000	660	134	Signal
	ND187	psmad3 blot 3
	Image Name	Channel		Name	Signal	Total	Area	Bkgnd.	Type	Ratio	Fold
	800.TIF	W	Ctrl	1	1150000	1290000	784	176	Signal	0.884615	1
	800.TIF	W	TGFb	2	1090000	1990000	1155	153	Signal	1.40645	1.5899
	800.TIF	W	HF	3	733000	171000	760	128	Signal	1.26379	1.42864
	800.TIF	W	HG	4	366000	447000	585	149	Signal	1.18447	1.33896
	ND187	B-actin blot 3
	Image Name	Channel		Name	Signal	Total	Area	Bkgnd.	Type
	700.TIF	W	Ctrl	1	1300000	1470000	731	230	Signal
	700.TIF	W	TGFb	2	775000	958000	819	230	Signal
	700.TIF	W	HF	3	580000	716000	630	237	Signal
	700.TIF	W	HG	4	309000	2400000	840	241	Signal

## Sheet: Figure 2-F,G
Figure 2 F,G
	pSMAD3 IF		Color	Total Area	Mean Intensity	Ratio	Fold	AVG
	CTRL	1	B	50.469	25.115	0.416524	0.429284	0.970275
			R	50.469	10.461			1.30415
		2	R	50.371	10.009	0.55985		0.81503
			B	50.371	17.878			0.910547
		3	R	50.272	13.237	0.34988
			B	50.272	37.833
		4	R	50.469	18.771	0.390883
			B	50.469	48.022
	HG	1	R	50.272	18.643	0.704679		1.64152
			B	50.272	26.456			1.57567
		2	R	50.371	15.525	0.676412		1.61483
			B	50.371	22.952			1.57782
		3	R	50.075	21.46	0.69322
			B	50.075	30.957
		4	R	50.37	16.909	0.677335
			B	50.37	24.964
	HF	1	R	50.272	16.585	0.699111		1.5814
			B	50.272	23.723			2.01239
		2	R	50.272	20.445	0.889648		2.09046
			B	50.272	22.981			1.95384
		3	R	49.977	19.765	0.92416
			B	49.977	21.387
		4	R	50.469	14.386	0.863765
			B	50.469	16.655

## Sheet: Figure 3A,B
Figure 3 A,B
	OCR paramters	Control					TGFβ					HF					HF+TGFβ
	Non-mito O2	1.1	1.15	0.94	1.68	1.51	0.18	0.37	0.7	1.33	1.57	1.92	2.75	2.7	2.22	0.68	1.48	1.9	1.1	1.55	0.06
	Basal Respiration	6.71	5.01	7.31	6.16	5.25	5.42	5.43	4.37	5.22	5.92	6.56	7.82	7.57	5.81	7.65	2.81	3.61	3.13	5.63	5.86
	Maximal Respiration	12.61	13.95	12.59	10.82	13.36	8.83	9.21	7.29	7.83	7.76	7.82	7.66	7.65	7.04	6.79	3.39	4.88	3.7	5.05	3.43
	ATP Production	5.6	5.87	5.65	5.01	5.44	4.6	4.74	3.79	4.37	4.42	3.57	3.17	3.39	3.75	4.22	1.81	2.52	1.91	3.52	2.95
	Proton Leak	1.12	2.15	1.66	1.15	0.63	0.81	0.69	0.58	0.86	1.5	5.81	2.3	2.04	2.64	1.84	1	1.09	1.22	2.1	1.32
	Spare Respiratory Capacity	5.9	5.94	5.28	4.67	4.57	3.42	3.78	2.92	2.61	1.84	2.52	3.51	1.85	4.35	5.04	0.58	1.27	0.57	0.56	0.49

## Sheet: Figure 3C,D and G,H
Figure 3-C, D, G, H
	Cellular ROS		30C-II				30C-I				30C-III
	Tube	Sample	FITC-positive cells	AVG	Fold Change		FITC-positive cells	AVG	Fold Change		FITC-positive cells	AVG	Fold Change
	1	No stain	10.9				11.3				142
	2	CT1	7996	9233	0.818843	1	20128	19316	1.042	0.999965	7834	8244.33	0.950229	1
	3	CT2	7303		0.747875		17291		0.895134		8228		0.998019
	4	CT3	12400		1.34328		20529		1.06276		8671		1.05175
	5	TGF1	12343		1.264	1.3291	61502		3.18388	2.16512	9342		1.13314	1.40416
	6	TGF2	13470		1.37942		38675		2.00216		12556		1.52299
	7	TGF3	13123		1.34388		25292		1.30934		12831		1.55634
	8	HG1	11550		1.1828	1.27206	25114		1.30012	1.63084	15643		1.89743	1.8126
	9	HG2	12415		1.27138		30766		1.59272		15185		1.84187
	10	HG3	13300		1.36201		38627		1.99967		14003		1.6985
	11	HGT1	15359		1.57286	1.56109	61159		3.16613	2.27776	19975		2.42288	2.31375
	12	HGT2	15815		1.61956		39388		2.03907		19284		2.33906
	13	HGT3	14558		1.49083		31449		1.62808		17967		2.17932
	14	HF1	16471		1.68674	1.72398	80258		4.15486	2.58904	15917		1.93066	2.17693
	15	HF2	16877		1.72832		42603		2.2055		16658		2.02054
	16	HF3	17156		1.75689		27174		1.40676		21267		2.57959
	17	HFT1	19521		1.99908	2.04284	74591		3.86148	4.2	21724		2.63502	2.63502
	18	HFT2	20637		2.11336		79731		4.12757		26370		3.19856
	19	HFT3	19687		2.01608		89068		4.61094		24693		2.99515
	20	H2O2	73587		7.53579	7.53579	162998		8.4382	8.4382	35364		4.28949

[truncated: 27 more sheets: Figure 3E,F, Figure 3I,J, Figure 3K-N, Figure 4B, Figure 4C, Figure 4D,F, Figure 4E,G, Figure 4I, Figure 4J, Figure 5 A,B, Figure 5D-F, Figure 6A-J, Figure 6K-O, Figure 7A, Figure 7B, Figure 7D,E, Figure 7F, Figure 8B,C, Figure 8E,F, Figure 8 G, H, I …]
